# Supplementary material for: Genetic Mapping of the TtGL-2A Long-Grain Locus in Tetraploid Wheat
Source: Plants (Basel). 2026 Jul 3;15(13):2076. doi: 10.3390/plants15132076 (PMC13363886; doi:10.3390/plants15132076)
Supplement: Supplementary file 1 [file plants-15-02076-s001.zip]

Archive with 1 entries (1 files):
- plants-4361194-supplementary.xlsx
