# Supplementary material for: Genetic Mapping of the TtGL-2A Long-Grain Locus in Tetraploid Wheat
Source: Plants (Basel). 2026 Jul 3;15(13):2076. doi: 10.3390/plants15132076 (PMC13363886; doi:10.3390/plants15132076)
Supplement: Supplementary file 1 [file plants-15-02076-s001.zip › plants-4361194-supplementary.xlsx]

## Sheet: Table S1
Table S1. Genetic parameters of grain length in TDI-1 × TDU-1 F₂ population.
Parameter	n	Mean	VP	g1	g2	VE	VG	H2
Grain length	185	9.89	0.681	-0.56	0.32	0.385	0.196	0.54
VP: genotypic variance;
g1: skewness;
g2: excess kurtosis;
VE: environmental variance;
VG: genetic variance;
H2: broad-sense heritability

## Sheet: Table S2
Table S2. Primers used in this study.
Primer name	Forward sequence (5'−3')	Reverse sequence (5'−3')	Note
2AS-280t8	CCAGAGAATTGGTCCTCCAG	TGCTCATGTTGTATCTCGGTTTTTC	Mapping TtGL-2A
2AS-280t10	CAGAGCCATCTCAGTTAAGCC	CAGGATAACGTGAGCGCG
2AS-296t11	ATGAGTGGAGAGTGCGACA	GAATCTCATCTTCCCTTGCC
2AS-280t25	CATGGCGGACGACGATTAC	TACGGTGATCGCGAGAGG
2AS-280t26	CACGAAGCACCGCCTTTAG	TTCACCGCACCAATGCCC
2AS-280t29	AGAGCATTGTTTTAATCCGCTC	GAACTATGGGAGAAGCCATCA
2AS-95t3	GATCGAATGGTAGTTGGGCC	AAAGTGGGCCCGCCAAATACA
2AS-63t1	GTGCTCTGGAAACCTTCTACG	CAGTAGTTTAGCCTTGGTGTG
2AS-18	GAGTGAAACAGCACACATCC	TCCATCTTGGCGTCTGAGT
2AS-37	TGCCCGTTCGATTCACCG	GCACCACCTGCGTCATAAC
2AS-39	ATGGCAGGGGCCCTAGAA	GTGTCCTTTTGTGGTGCCC
2AS-26	CAAGGCGTGCGACGACTA	CATGTACCACATTTTATCTTCCC
TaAPMAP-RT	CCGACAAGGGACTGCTGC	GAAGTACACCGTGCCGTCC	RT-qPCR
TaGID1a-RT	GCACCGTCCCTCCTAGCT	ACCACTGGCAGCTGGCTC
TaFBP-RT	GCTACCTTGAGTGAAACCTC	CTAAGCTTTGATCTTGTCTCG
ACTIN-RT	GGAACTGGCATGGTCAAGGCTG	CCCATCCCCACCATCACACC
